# Supplementary material for: Prevalence of COVID-19 Vaccination among Medical Students: A Systematic Review and Meta-Analysis
Source: Int J Environ Res Public Health. 2022 Mar 29;19(7):4072. doi: 10.3390/ijerph19074072 (PMC8998748; doi:10.3390/ijerph19074072)
Supplement: Supplementary file 1 [file ijerph-19-04072-s001.zip]

Archive with 1 entries (1 files):
- ijerph-1657983-supplementary.pdf
